# Supplementary material for: Risk factors of diastasis recti abdominis, and relationship with surface electromyography characteristics of pelvic floor muscles in early postpartum: a retrospective study
Source: PeerJ. 2025 Nov 7;13:e20299. doi: 10.7717/peerj.20299 (PMC12599372; doi:10.7717/peerj.20299)
Supplement: Supplemental Information 1 [file peerj-13-20299-s001.xlsx]

## Sheet: non-DRA
year	Physical activity	Postpartum BMI	Education	Delivery mode	Number of fetuses	Fetal weight	Pre-pregnancy BMI	Weight gain during pregnancy	Urinary incontinence during pregnancy	Postpartum urinary incontinence	Number of deliveries	Pre-baseline	Flick contraction	Tonic contraction：maximum value	Tonic contraction：mean value	Tonic contraction：variability	Endurance contraction：mean value	Endurance contraction：variability	Post-baseline:mean value
30	no	25.9	College/university	Vaginal delivery	1	3.35	25.9472	8.5	no	no	1	6.41	29.02	32.41	21.3	0.19	21.21	0.23	2.76
19	no	18.8	Primary/high school/other	Vaginal delivery	1	3.375	17.0993	17.5	yes	no	1	4.58	17.24	15.64	8.9	0.21	4.9	0.16	3.49
27	no	26.1	College/university	Vaginal delivery	1	2.45	24.9199	10.5	yes	yes	1	9.79	13.04	13	8.85	0.15	8.66	0.15	10.14
18	no	19	College/university	Vaginal delivery	1	2.32	18.1787	9	yes	no	1	9.5	26.77	28.24	14.87	0.27	15.47	0.25	5.36
29	no	21.9	College/university	Vaginal delivery	1	3.68	18.2563	20	no	yes	1	1.73	15.73	16.36	7.36	0.3	5.77	0.26	1.78
25	no	20.1	College/university	Vaginal delivery	1	3.545	19.7232	15	no	no	1	3.86	37.27	44.26	29.73	0.2	21.83	0.3	1.11
28	no	19.2	College/university	Vaginal delivery	1	2.97	16.6239	13.5	no	no	1	6.11	17.7	15.8	7.5	0.14	12.97	0.21	5.29
23	no	22.7	College/university	Vaginal delivery	1	3.095	21.8522	12.5	no	no	2	4.47	20.27	22.06	14.44	0.29	11.06	0.19	1.23
28	no	21.1	College/university	Vaginal delivery	1	3.765	20.7612	15	no	no	2	2.11	38.15	32.3	21.87	0.16	17.94	0.27	2.64
27	no	24.2	College/university	Forceps delivery	1	3.42	20.5761	17	no	no	1	6.26	39.35	53.16	38.65	0.14	39.63	0.28	7.26
30	no	20	College/university	Vaginal delivery	1	3.485	19.0274	9.3	yes	yes	1	5.16	50.75	46.53	22.29	0.35	15.97	0.34	3.5
34	1-2/week	24.2	College/university	Vaginal delivery	1	3.26	20.1348	21	yes	no	1	3.93	33.54	33.01	16.24	0.27	11.42	0.2	2.04
28	no	22.7	College/university	Vaginal delivery	1	2.98	19.3136	17.7	no	no	1	1.98	32.62	36.38	23.28	0.24	16.38	0.25	1.16
24	no	22.9	Primary/high school/other	Vaginal delivery	1	3.43	20.7756	5	no	no	1	1.75	3.6	5.57	2.85	0.39	1.72	0.25	0.81
29	no	21.8	College/university	Vaginal delivery	1	2.81	18.2899	10	yes	yes	1	5.04	23.01	26.22	15.67	0.25	12.13	0.31	5.27
26	no	26	Primary/high school/other	Vaginal delivery	1	3.085	28.2284	5	yes	no	1	3.33	59.53	54.3	28.03	0.41	27.69	0.37	1.94
33	3-5/week	17.8	College/university	Forceps delivery	1	1.935	17.7462	7	no	no	1	1.25	87.31	85	60.4	0.19	43.44	0.18	1.27
21	no	24.6	Primary/high school/other	Vaginal delivery	1	3.46	24.7934	11	yes	no	1	12.49	63.85	77.38	41	0.31	45.77	0.27	8.37
26	1-2/week	22.6	College/university	Forceps delivery	1	3.55	20.6174	17.5	no	no	1	4.91	43.25	66.37	41.05	0.2	43.13	0.19	3.02
29	3-5/week	27.7	College/university	Vaginal delivery	1	3.16	25.6653	9.4	yes	yes	1	6.29	19.63	23.25	15.14	0.18	11.9	0.22	4.8
32	3-5/week	21	College/university	Vaginal delivery	1	3.52	18.6709	11	no	yes	1	6.04	45.78	55.26	35.77	0.18	30.62	0.26	8.18
36	no	26	College/university	Vaginal delivery	1	3.755	21.0303	20.5	no	yes	2	2.4	72.41	87.84	53.82	0.21	60.52	0.29	1.76
28	no	28.4	College/university	Vaginal delivery	1	2.725	21.0962	12	yes	yes	1	1.27	11.25	13.26	9.02	0.19	5.76	0.18	1.41
24	no	21.7	College/university	Forceps delivery	1	3.15	19.8347	14	no	no	1	2.99	43.5	53.96	38.79	0.17	27.67	0.25	3.8
33	no	23.6	Primary/high school/other	Vaginal delivery	1	2.985	19.1406	14	yes	yes	2	3.9	35.67	38.87	22.83	0.26	17.51	0.28	2.86
27	no	18.8	College/university	Vaginal delivery	1	2.68	17.2248	12	no	no	1	1.65	20.8	15.05	8.74	0.38	8.26	0.41	1.32
34	1-2/week	21.6	College/university	Forceps delivery	1	3	18.5178	14.5	yes	yes	2	1.23	42.84	47.06	27.42	0.28	20.37	0.25	2.16
29	3-5/week	24.5	Primary/high school/other	Vaginal delivery	1	3.945	22.5827	19.5	yes	yes	2	3.31	30.63	33.77	21.15	0.24	14.67	0.35	1.92
34	no	28.3	College/university	Vaginal delivery	1	3.93	28.3039	6	yes	yes	2	4.91	14.1	15.39	9.14	0.21	8.4	0.22	3.37
25	no	21.3	College/university	Vaginal delivery	1	2.78	18.3143	20	no	no	1	5.89	18.68	16.83	8.53	0.26	7.81	0.12	4.29
31	no	23.8	College/university	Vaginal delivery	1	3.36	18.5178	15.2	no	no	1	5.13	60.6	73.91	48.66	0.17	38.92	0.2	5
26	<1/week(4/month)	22.5	College/university	Forceps delivery	1	3.865	21.2109	11.3	no	no	1	10.14	22.1	35.37	20.3	0.25	18.22	0.29	8.37
31	no	23.5	Primary/high school/other	Vaginal delivery	1	3.2	18.6851	20.5	no	no	1	1.14	34.34	33.71	19.07	0.21	21.34	0.2	4
24	no	23.1	Primary/high school/other	Vaginal delivery	1	3.455	20.6905	14	yes	no	2	1.6	88.95	66.87	29.29	0.33	19.74	0.16	0.42
19	no	27.7	Primary/high school/other	Forceps delivery	1	2.94	26.6728	11	no	no	2	11.31	43.79	59.18	34.88	0.32	28.19	0.27	15.92
20	no	19.5	Primary/high school/other	Vaginal delivery	1	2.28	19.7266	0	no	no	1	0.98	44.23	58.4	41.72	0.16	35.31	0.2	3.06
32	no	23.4	College/university	Vaginal delivery	1	2.585	21.2585	15	no	no	1	3.3	13.37	13.72	7.01	0.21	5.37	0.13	3.8
36	no	26.8	College/university	Forceps delivery	1	3.295	26.6299	7.5	no	no	2	5.59	37.3	37.54	26.91	0.15	23.88	0.14	3.32
33	no	25.9	College/university	Vaginal delivery	1	2.89	23.4375	15	no	no	1	2.38	50.91	49.01	27.59	0.31	23.73	0.21	1.55
32	no	24.2	College/university	Forceps delivery	1	3.47	24.4352	7	yes	no	2	3.79	64.41	82.7	55.42	0.15	44.99	0.3	10.59
28	no	23.1	College/university	Vaginal delivery	1	3.06	23.4952	3.8	yes	no	1	18.13	32.84	42.72	28.03	0.16	23.27	0.16	16.23
39	no	21.3	College/university	Forceps delivery	1	2.67	19.9219	15.4	no	no	1	3.23	62.63	70.53	51.57	0.14	51.1	0.16	4.14
32	no	20.7	College/university	Forceps delivery	1	3.435	18.8189	15	yes	no	2	14.09	65.18	77.39	39.26	0.35	41.78	0.29	15.73
22	no	20.3	Primary/high school/other	Vaginal delivery	1	2.99	19.5717	18	no	no	1	2.79	30.32	35.52	22.01	0.21	18.7	0.23	1.8
27	no	17.7	Primary/high school/other	Vaginal delivery	1	3.61	16.2982	15	no	yes	2	3.34	29.95	27.28	12.29	0.34	8.53	0.28	3.2
25	no	20.6	College/university	Vaginal delivery	1	3.73	17.6885	17	no	no	1	9.12	20.35	15.72	9.33	0.22	7.19	0.13	2.7
32	1-2/week	20.7	College/university	Vaginal delivery	1	3.06	21.0077	12	yes	no	1	8.82	25.7	33.05	15.22	0.3	12.31	0.16	9.91
25	no	26.7	College/university	Vaginal delivery	1	3.49	24.0055	18	yes	no	1	3.78	36.83	48.73	31.29	0.19	25.65	0.25	2.99
23	no	27	Primary/high school/other	Vaginal delivery	1	3.485	23.2335	10	no	no	1	10.61	17.82	23.11	14.32	0.17	13.09	0.17	7.74
32	1-2/week	30.9	College/university	Vaginal delivery	1	3.21	25.7117	18	yes	yes	2	4.67	16.65	19.26	13.22	0.18	12.63	0.16	2.75
22	1-2/week	24.9	College/university	Vaginal delivery	1	1.14	21.299	7.5	no	no	1	5.66	52.25	71.67	41.86	0.34	19.76	0.17	2.27
24	no	23.5	College/university	Vaginal delivery	1	3.065	20.9644	15	no	no	1	1.51	22.05	23.07	15.27	0.2	9.08	0.14	0.5
36	no	22.4	College/university	Vaginal delivery	1	2.89	18.9745	10.5	no	yes	1	0.61	27.99	30.82	15.28	0.28	11.02	0.17	0.7
35	1-2/week	32	Primary/high school/other	Forceps delivery	1	3.525	32.7919	5	no	no	1	11.06	40.67	47.94	35.09	0.16	37.23	0.13	6.52
34	1-2/week	20.2	College/university	Vaginal delivery	1	3.225	19.487	10	no	no	1	4.54	28.85	32.75	16.51	0.28	11.59	0.35	2.59
38	no	21.3	College/university	Forceps delivery	1	3.42	21.3333	12	no	no	2	7.43	27.8	28.45	11.45	0.29	7.43	0.13	2.2
41	no	22.7	College/university	Vaginal delivery	1	2.75	19.1406	13	yes	yes	2	4.33	33.18	48.94	27.77	0.32	11.64	0.23	0.91
40	no	22.4	College/university	Forceps delivery	1	2.95	20.8117	7	yes	yes	1	7.23	77.59	83.64	45.11	0.34	21.5	0.14	5.53
33	1-2/week	22.1	College/university	Vaginal delivery	1	2.85	20.5688	8.5	no	no	1	8.79	53.65	50.39	32.85	0.17	25.92	0.29	4.13
30	no	25.9	College/university	Vaginal delivery	1	2.17	22.8624	14	no	no	1	3.28	25.32	28.26	15.6	0.22	10.94	0.33	2.92
26	no	21.3	College/university	Forceps delivery	1	3.065	18.5178	12	no	no	1	6.69	38.67	43.41	23.94	0.27	22.77	0.27	3.78
27	>5/week	23.5	College/university	Forceps delivery	1	3.04	21.3039	12	yes	no	1	13.55	64.44	66.06	45.12	0.19	40.28	0.16	8.74
31	no	27.3	Primary/high school/other	Forceps delivery	1	2.705	26.5021	4	no	no	1	2.65	52.59	49.3	27.06	0.3	19.32	0.26	0.99
25	no	25.3	College/university	Vaginal delivery	1	2.965	23.1911	10	yes	no	2	1.03	42.97	47.98	30.31	0.22	27.79	0.26	2.21
29	no	28.5	College/university	Forceps delivery	1	3.78	25.7812	16	no	no	1	1.29	37	38.39	20.15	0.28	17.65	0.12	0.57
32	1-2/week	22.5	College/university	Forceps delivery	1	4.075	20.9572	14	no	no	1	6.58	40.44	43.55	27.65	0.21	29.97	0.26	6.12
31	3-5/week	22.6	College/university	Vaginal delivery	1	2.505	19.7599	15	yes	yes	1	4.7	46.29	59.93	34.47	0.32	30.26	0.31	2.67
34	no	26.2	College/university	Vaginal delivery	1	2.84	23.4375	20	no	no	1	8.73	30.3	30.68	19.72	0.17	18.17	0.2	4.58
32	no	24.6	College/university	Forceps delivery	1	2.04	21.2279	11.5	no	no	1	5.48	55.33	57.51	34.8	0.26	32.98	0.16	5.56
38	no	24.8	Primary/high school/other	Vaginal delivery	1	1.015	21.2654	12	yes	no	3	4.41	37.78	40.86	17.91	0.36	12.14	0.22	0.7
35	3-5/week	28.9	College/university	Vaginal delivery	1	3.4	22.8928	20	yes	yes	1	7.24	37.12	46.98	33.12	0.14	24.97	0.2	6.68
25	no	21.8	College/university	Forceps delivery	1	3.88	20.371	12	no	no	1	4	17.53	19.53	13.12	0.16	10.43	0.14	9.43
28	no	21.3	College/university	Vaginal delivery	1	3.02	21.8724	9	no	no	1	5.27	32.7	38.27	20.51	0.49	12.48	0.32	5
28	>5次/周	27.6	Primary/high school/other	Vaginal delivery	1	3.1	24.3418	10	yes	yes	1	6.09	44.05	39.85	18.04	0.26	15.87	0.17	2.05
39	no	20.8	College/university	Forceps delivery	1	3.325	18.026	18	no	no	1	7.99	27.37	23.11	13.9	0.19	11.24	0.16	8.53
26	3-5/week	24.3	College/university	Forceps delivery	1	3.3	20.8828	17.5	yes	no	1	1.11	52.37	65.27	44.23	0.17	38.74	0.14	14.33
28	no	26.1	Primary/high school/other	Forceps delivery	1	3.13	20.8117	10	no	no	2	1.48	20.39	23.72	9.08	0.56	6.04	0.55	4.02
27	no	20.9	College/university	Vaginal delivery	1	3.325	18.5568	16	no	no	1	3.42	30.02	28.67	17.38	0.21	8.69	0.18	1.96
32	1-2/week	22.7	College/university	Forceps delivery	1	3.375	18.662	19	no	no	1	7.81	81.86	90.76	54.09	0.24	36.27	0.18	7.99
30	no	21.6	College/university	Vaginal delivery	1	2.715	21.4112	15.5	no	no	1	6.65	38.6	36.45	17.48	0.29	20.84	0.22	6.29
33	no	25.6	College/university	Forceps delivery	1	3.19	21.9532	19.5	no	no	1	6.75	33.97	54.11	30.05	0.27	28.85	0.27	5.2
29	no	26	College/university	Vaginal delivery	1	3.82	22.7615	16	no	yes	1	5.2	27.96	27.8	17.75	0.2	13.6	0.2	4.91
30	no	23.5	College/university	Forceps delivery	1	3.47	21.0962	8	no	no	1	4.3	52.22	73.58	46.84	0.2	37.63	0.27	3.46
33	no	29.6	College/university	Forceps delivery	1	4.2	28.7685	16.5	yes	no	1	7.18	28.85	33.62	17.85	0.26	20.26	0.29	6.7
27	no	25.4	College/university	Forceps delivery	1	3.47	21.4844	20	no	no	1	3.42	64	103.84	70.6	0.16	49.89	0.29	3.36
29	no	19.9	College/university	Vaginal delivery	1	2.795	17.9687	12	no	no	1	1.59	35.27	37.3	22.92	0.21	17.34	0.22	0.49
28	no	18.7	College/university	Vaginal delivery	1	4.145	18.7305	23	no	no	1	5.04	19.76	27.48	17.67	0.42	12.94	0.18	4.42
34	no	23.9	College/university	Forceps delivery	1	2.83	20.3223	15	yes	no	2	6.53	24.02	30.47	13.44	0.47	14.28	0.44	8.75
21	no	25.6	College/university	Forceps delivery	1	4.04	23.634	11	no	no	1	7.46	58.47	79.14	51.22	0.19	31.03	0.19	5.16
27	no	24	College/university	Vaginal delivery	1	3.585	20.0288	15	no	no	1	4.32	42.16	61.94	41.27	0.26	32.76	0.37	7.04
23	no	24.2	College/university	Vaginal delivery	1	3.155	18.75	17	no	no	1	8.34	77.31	87.99	50.9	0.36	28.01	0.18	6.77
34	>5/week	24.2	College/university	Vaginal delivery	1	2.94	20.7756	13	no	no	1	0.55	50.71	60.54	38.92	0.2	37.82	0.2	0.34
28	no	21.2	College/university	Forceps delivery	1	2.28	21.2279	5	no	no	1	6.21	48.89	62.56	40.96	0.19	42.13	0.16	0.88
33	no	20.8	College/university	Forceps delivery	1	2.135	17.9931	13	no	no	1	8.05	57.56	57.79	28.93	0.28	16.76	0.11	7.27
27	no	25.8	College/university	Vaginal delivery	1	2.79	25.5983	6.5	no	yes	1	2.37	44.53	55.27	32.48	0.26	35.4	0.2	2.61
27	no	23.5	College/university	Vaginal delivery	1	3.045	21.5019	13	no	no	1	8.43	67.09	68.85	36.44	0.2	38.12	0.23	10.69
24	no	21.9	College/university	Vaginal delivery	1	2.65	19.1406	19.5	no	no	1	4.69	30.33	39.55	24.66	0.26	22.06	0.27	4.28
30	no	28.3	College/university	Forceps delivery	1	2.83	28.3447	10	no	no	2	12.36	34.82	39.71	19.09	0.22	23.59	0.25	8.81
31	no	19.8	College/university	Vaginal delivery	1	3.69	18.591	13	no	no	1	2.99	87.3	88.23	53.78	0.23	28.43	0.35	1
24	>5/week	21.1	College/university	Forceps delivery	1	3.76	18.75	15	yes	no	1	6.4	67.47	114.47	69.45	0.3	58.21	0.45	5.33
38	1-2/week	23.8	College/university	Forceps delivery	1	3.2	21.4844	0	yes	no	1	4.25	35.76	48.37	31.97	0.19	29.07	0.26	7.76
27	no	22.6	College/university	Vaginal delivery	1	3.055	18.9069	14	no	no	1	5.49	57.06	90.41	58.5	0.17	38.22	0.34	3.8
22	no	18.9	Primary/high school/other	Vaginal delivery	1	3.36	17.0312	16.4	no	no	1	9.44	6.2	9.85	5.23	0.23	4	0.2	3.09
28	no	23.9	College/university	Vaginal delivery	1	3.01	22.8928	10	no	no	1	8.06	51.51	69.62	49.24	0.16	41.84	0.16	8.39
28	no	22.4	College/university	Vaginal delivery	1	3.09	19.5717	15.5	yes	no	2	4.47	45.49	62.23	38.82	0.2	37.61	0.16	8.2
26	no	21	College/university	Vaginal delivery	1	3.66	19.1953	12	no	yes	1	7.94	16.88	18.04	11.26	0.18	11.15	0.19	7.72
31	no	21.9	Primary/high school/other	Forceps delivery	1	3.01	19.2724	10	no	no	2	3.48	23.32	18.23	5.99	0.46	3.66	0.39	2.35
33	3-5/week	22.9	Primary/high school/other	Vaginal delivery	1	3.06	21.3333	10.6	yes	no	2	1.65	47.65	58.32	24.63	0.37	22.31	0.23	2.35
29	no	29.8	College/university	Forceps delivery	1	3.75	26.2188	12	no	no	2	10.25	40.23	41.62	28.64	0.16	22.92	0.15	9.74
29	>5/week	23.4	College/university	Vaginal delivery	1	3.135	21.0828	8.5	no	no	1	7.81	51.74	59.32	41.39	0.17	34.07	0.21	6.09
27	no	22.7	College/university	Forceps delivery	1	1.6	20.6297	5.2	yes	no	1	11.68	69.26	91.55	58.28	0.19	45.38	0.27	9.1
32	3-5/week	20.8	College/university	Vaginal delivery	1	1.5	19.3548	21.5	yes	yes	1	3.93	62.54	72.05	44.67	0.23	37.34	0.23	1.87
26	no	26.2	College/university	Vaginal delivery	1	2.86	20.8117	20	no	no	1	4.01	36.78	32.66	12.25	0.33	10.02	0.27	4.01
31	3-5/week	22.2	College/university	Forceps delivery	1	3.205	20.5049	10	no	no	2	3.34	43.03	36.45	17.52	0.29	21.94	0.21	3.4
26	no	21.1	College/university	Vaginal delivery	1	3.355	18.8189	10	no	no	2	2.2	26.15	33.59	22.12	0.19	16.42	0.25	1.79
32	no	27	Primary/high school/other	Vaginal delivery	1	2.84	25.8065	11	no	no	1	3.65	15.31	23.03	13.89	0.41	16.13	0.26	1.24
28	no	23.8	Primary/high school/other	Vaginal delivery	1	2.955	19.5312	19	no	no	1	3.93	11.35	10.31	6.96	0.19	7.62	0.16	2.48
31	no	20.2	College/university	Forceps delivery	1	2.6	17.4449	13	yes	yes	1	7.35	54.05	62.93	33.36	0.29	30.82	0.27	4.36
27	no	21.8	College/university	Vaginal delivery	1	4.15	20.5151	17	no	no	1	2.16	29.88	50.33	31.31	0.18	37.42	0.21	0.85
29	no	27.7	College/university	Forceps delivery	1	3.07	25.4375	13.5	no	no	1	15.2	55.6	57.65	38.41	0.24	42.16	0.21	12.97
27	no	26.4	College/university	Vaginal delivery	1	3.59	23.5237	12.5	yes	no	1	3.61	45.78	54.65	38.57	0.18	41.6	0.18	1.62
29	no	23.2	Primary/high school/other	Vaginal delivery	1	3.155	19.2277	20	no	no	1	6.57	28.18	30.72	15.77	0.29	10.74	0.26	5.22
26	no	20.3	College/university	Vaginal delivery	1	3.125	21.0517	7	no	no	1	7.75	24.52	25.86	12.16	0.16	9.87	0.1	4.98
25	no	24	College/university	Vaginal delivery	1	2.85	22.0317	9	no	yes	1	10.53	43.31	34.26	56.96	1.68	47.56	1.78	8.61
29	1-2/week	24.6	College/university	Forceps delivery	1	3.9	23.6686	13.1	no	no	1	13.01	32.77	39.46	28.65	0.13	26.2	0.15	6.62
37	no	21.6	College/university	Forceps delivery	1	3.41	20.8325	8	no	no	1	2.52	44.11	61.87	42.77	0.16	29.21	0.2	1.61
22	no	29.3	College/university	Vaginal delivery	1	4.085	20.1951	25	no	no	1	3.56	35.33	60.84	36.67	0.19	30.58	0.18	5.07
30	no	22.5	College/university	Forceps delivery	1	3.185	19.8914	10.5	no	no	1	12.08	49.47	63.88	35.12	0.26	35.75	0.26	8.62
27	<1/week(4/month)	22.5	College/university	Vaginal delivery	1	3.24	20.5078	16.5	no	no	1	7.14	32.52	38.59	26.15	0.14	23.6	0.17	7.75
36	>5/week	19.7	College/university	Forceps delivery	1	2.6	18.9619	15	no	no	1	2.66	21.46	25.41	18.21	0.17	16.33	0.13	3.78
30	no	15.9	College/university	Vaginal delivery	1	3.6	16.9023	14	no	no	1	7.89	53.81	45.93	29.41	0.21	22.14	0.18	3.34

## Sheet: DRA
year	Physical activity	Postpartum BMI	Education	Delivery mode	Number of fetuses	Fetal weight	Pre-pregnancy BMI	Weight gain during pregnancy	Urinary incontinence during pregnancy	Postpartum urinary incontinence	Number of deliveries	Pre-baseline	Flick contraction	Tonic contraction：maximum value	Tonic contraction：mean value	Tonic contraction：variability	Endurance contraction：mean value	Endurance contraction：variability	Post-baseline:mean value
33	1-2/week	24	College/university	Forceps delivery	1	3.275	21.3593	12.5	no	no	2	6.29	56.79	63.46	43.59	0.16	43.3	0.18	3.89
33	no	22.8	College/university	Vaginal delivery	1	3	20.4294	12.5	yes	yes	2	4.51	53.6	57.28	37.23	0.23	22.3	0.31	6.46
36	no	25.9	College/university	Forceps delivery	1	3.08	20.1951	21.7	no	no	1	1.4	13.45	22.45	12.25	0.38	9.62	0.25	2.28
27	no	24.4	College/university	Vaginal delivery	1	3.34	21.6193	15	no	yes	1	2.62	21.75	30.76	20.59	0.2	12.43	0.41	0.7
28	1-2/week	27.3	College/university	Forceps delivery	1	3.3	22.6003	20	no	no	2	6.96	50.08	65.03	44.03	0.18	34.59	0.24	4.95
37	no	23.1	Primary/high school/other	Forceps delivery	1	3.31	21.5019	15	no	yes	2	8.89	24.53	19.92	9.77	0.28	8.27	0.2	2.25
27	no	17.4	College/university	Vaginal delivery	1	2.75	15.917	14	no	no	1	8.91	13.15	11.34	7.7	0.16	10.05	0.16	9.83
27	no	22.9	College/university	Forceps delivery	1	3.26	22.9398	7	no	no	1	5.09	56.57	77.01	49.61	0.24	53.66	0.19	12.05
33	no	26.1	College/university	Vaginal delivery	1	3.8	23.5078	11	no	no	3	0.98	27.96	37.73	18.49	0.43	20.93	0.21	0.91
36	1-2/week	27.1	College/university	Forceps delivery	1	4.09	24.7676	15	no	no	2	1.53	72.08	87.88	53.23	0.23	41.96	0.24	1.56
33	no	26.9	Primary/high school/other	Forceps delivery	1	2.895	26.8633	9.5	no	no	2	10.46	44.32	50.31	37.19	0.14	37.66	0.11	8.01
32	no	21	College/university	Vaginal delivery	1	3.43	18.4804	13.7	yes	no	1	3.03	24.44	26.91	16.6	0.25	14.29	0.37	3.21
34	no	28.3	Primary/high school/other	Vaginal delivery	1	3.55	26.2715	10	yes	yes	2	5.38	28.1	30.64	22.72	0.13	16.21	0.24	8.79
34	no	23.4	College/university	Vaginal delivery	1	3.59	21.9671	12	yes	no	2	1.01	34.17	14.87	5.64	0.43	5.42	0.25	0.67
25	no	23.1	College/university	Vaginal delivery	1	3.2	18.3655	20	no	no	1	5.96	31.71	40.2	9.41	0.37	21.09	0.48	4.23
34	no	24.6	College/university	Vaginal delivery	1	3.16	21.4844	14	no	yes	1	7.61	12.18	10.13	6.8	0.15	4.77	0.13	3.15
31	no	26.4	Primary/high school/other	Vaginal delivery	1	3.12	21.9076	15.8	no	no	1	0.87	4.62	4.34	2.56	0.22	2.23	0.41	0.43
31	1-2/week	21	College/university	Vaginal delivery	1	3.14	18.4033	12	yes	no	1	5.57	8.55	8.99	6.53	0.13	6.3	0.12	3.34
29	no	23.7	College/university	Vaginal delivery	1	3.4	20.7008	12	yes	no	2	4.75	45.61	54.32	38.1	0.15	36.39	0.21	5.71
27	no	24.1	College/university	Vaginal delivery	1	3.32	20.7008	16.5	yes	no	1	6.02	39.32	40.98	16.55	0.33	12.04	0.18	4.09
28	no	27.3	College/university	Vaginal delivery	1	2.95	25.3906	15	no	no	1	4.48	14.48	17.43	9.55	0.26	7.01	0.17	2.97
27	>5/week	26.2	College/university	Vaginal delivery	1	3.275	21.2183	18.8	no	yes	1	1.68	17.23	22.3	14.6	0.22	11.75	0.23	3.01
31	no	23	College/university	Forceps delivery	1	4.295	21.83	19.4	no	no	1	4.72	39.79	50.29	35.41	0.21	36.16	0.15	3.68
31	no	20.8	College/university	Vaginal delivery	1	3.17	21.6395	7	no	no	1	4.77	52.29	59.06	41.78	0.16	42.01	0.21	3.33
31	no	23.9	College/university	Forceps delivery	1	3.81	22.3757	12	no	yes	2	5.65	66.84	63.48	40.28	0.24	32.75	0.28	2.55
35	no	19.8	College/university	Vaginal delivery	1	3.44	17.7154	19	no	yes	1	6.91	32.33	26.99	19.24	0.16	20.19	0.15	5.35
29	no	21.8	College/university	Vaginal delivery	1	3.23	20.8666	7.5	yes	no	2	1.98	43.83	48.62	31.17	0.24	19.16	0.41	4.74
31	no	22.9	College/university	Vaginal delivery	1	3.19	18.3655	20	no	no	1	2.1	17.77	18.69	12.4	0.18	12.36	0.19	1.17
40	no	23.2	College/university	Forceps delivery	1	2.86	20.2395	7	no	no	1	2.57	29.89	30.55	15.66	0.29	10.43	0.26	1.23
30	no	27.8	College/university	Vaginal delivery	1	3	27.7671	7	yes	yes	1	5.56	46.9	40.08	23.5	0.31	32.13	0.14	1.36
28	no	18.3	College/university	Forceps delivery	1	2.9	17.301	9	no	no	2	6.24	28.61	45.09	31.58	0.16	22.42	0.28	5.01
31	no	24.2	College/university	Vaginal delivery	1	3.34	20.1951	17	yes	yes	1	6.53	16.02	14.93	10.43	0.15	10.68	0.28	3.99
31	no	24.1	College/university	Forceps delivery	1	2.585	20.5276	11	no	no	1	7.81	40.18	58.05	28.51	0.38	21.59	0.49	8.03
28	no	23.6	College/university	Vaginal delivery	1	2.86	21.048	12	no	no	1	11.96	29.75	37.94	23.77	0.19	23.62	0.18	10.57
31	1-2/week	23	Primary/high school/other	Forceps delivery	1	3.245	21.1621	15	no	no	2	6.45	42.12	44.48	30.06	0.2	28.77	0.16	5.75
41	no	25.1	College/university	Forceps delivery	1	3.825	22.4561	10	no	no	2	2.24	4.01	9.87	3.27	0.42	2.02	0.16	1.54
27	1-2/week	21.2	College/university	Vaginal delivery	1	3.63	21.2183	10	no	no	2	1.96	11.12	15.69	12.19	0.24	13.4	0.2	1.12
34	3-5/week	22.8	College/university	Forceps delivery	1	3.55	21.6797	9.5	no	no	1	7.36	105.78	107.73	53.32	0.43	32.32	0.53	4.75
28	no	22.4	College/university	Forceps delivery	1	3.22	21.83	12	no	no	2	9.25	64.59	72.05	47.59	0.21	53.37	0.27	5
31	no	26.8	College/university	产钳助产	1	3.42	25.2337	9	yes	yes	1	1.87	2.44	10.97	6.04	0.29	6.03	0.15	1.48
35	1-2/week	22.3	College/university	Vaginal delivery	1	3.99	19.0381	22	yes	no	2	3.94	19.62	18.46	12.95	0.15	11.4	0.19	5.3
28	no	21.7	College/university	Vaginal delivery	1	2.945	19.2164	12	no	no	1	4.39	35.34	50.42	36.78	0.13	36.05	0.14	3.4
32	<1/week(4/month)	25.3	College/university	Forceps delivery	1	2.73	24.977	7	yes	no	1	5.84	14.6	17.08	10.81	0.19	12.39	0.12	2.75
35	no	21.4	College/university	Vaginal delivery	1	3.02	21.3599	11	yes	yes	1	7.39	44.33	36.49	19.88	0.27	14.75	0.16	8.1
32	no	20.9	College/university	Vaginal delivery	1	3.2	20.2848	10	yes	no	2	3.45	11.05	11.7	9.19	0.12	7.3	0.16	3.88
30	no	28.2	College/university	Forceps delivery	1	2.38	21.6418	17.5	yes	yes	1	12.75	55.81	114.58	33.26	0.29	25.36	0.26	11.08
39	3-5/week	25	Primary/high school/other	Forceps delivery	1	3.38	21.299	17.5	no	no	1	4.05	16.78	25.06	13.88	0.26	11.2	0.17	3.33
28	no	24.3	College/university	Vaginal delivery	1	2.39	20.6905	9	no	yes	1	5.65	45.01	48.2	33.6	0.17	28.77	0.27	3.61
32	no	24.4	College/university	Vaginal delivery	1	3.5	25.0995	5	yes	no	2	2.81	10.83	11.65	7.73	0.16	4.32	0.15	0.87
31	<1/week(4/month)	28.5	College/university	Forceps delivery	1	4.27	25.7117	10	no	no	1	9.55	67.59	57.72	37.71	0.16	37.86	0.17	1.84
29	3-5/week	19.8	College/university	Forceps delivery	1	2.75	18.7328	7	no	no	1	13.63	49.77	59.34	30.14	0.37	30.16	0.33	13.45
33	no	21.5	Primary/high school/other	Forceps delivery	1	3.935	21.3599	9	yes	no	1	5.57	72.56	79	45.21	0.29	44.98	0.22	6.89
32	no	23.3	College/university	Vaginal delivery	1	3.56	20.4382	14	yes	no	2	1.01	26.8	19.56	9.02	0.52	6	0.36	1.14
31	no	24.6	College/university	Vaginal delivery	1	2.75	20.5078	22.5	yes	no	1	8.28	28.95	31.8	20.17	0.23	15.89	0.2	6.58
37	<1/week(4/month)	20.6	College/university	Vaginal delivery	1	3.285	19.7239	7	no	no	2	5.16	54.45	70.28	42.81	0.2	36.23	0.27	2.31
28	no	22.9	Primary/high school/other	Forceps delivery	1	3.12	22.5466	6	yes	yes	2	0.8	41.38	54.64	34.98	0.2	32.43	0.14	0.54
29	1-2/week	22.8	Primary/high school/other	Vaginal delivery	1	3.425	19.5717	18	no	no	2	9.63	30.89	28.39	15.29	0.23	10.82	0.13	3.33
25	no	26.7	College/university	Forceps delivery	1	4.1	25.8065	18	yes	no	1	9.15	58.89	75.44	48.08	0.24	43.63	0.26	3.41
31	1-2/week	24.3	College/university	Forceps delivery	1	1.72	26.0407	13.8	no	no	3	8.86	54.66	57.25	41.5	0.12	39.87	0.15	4.29
27	no	20.8	College/university	Forceps delivery	2	2.13	17.6693	19	no	no	1	10.19	36.87	36.14	22.24	0.23	18.44	0.17	10.34
32	no	19.7	College/university	Vaginal delivery	1	3.39	17.8465	14.5	yes	yes	2	2.86	17.25	18.55	10.92	0.27	9.04	0.18	4.19
31	no	26.6	College/university	Vaginal delivery	1	3.805	25.7812	10	yes	yes	2	0.41	44.81	55.9	38.56	0.16	39.8	0.15	0.42
35	no	26.2	College/university	Forceps delivery	1	4.105	27.3909	9	yes	yes	2	9.56	19.59	18.87	11.6	0.14	10.08	0.13	6.88
28	no	20	College/university	Vaginal delivery	1	2.6	17.6254	11	yes	no	1	2.48	22.04	19.66	11.03	0.23	9.36	0.21	2.39
34	no	23.3	College/university	Forceps delivery	1	4.07	18.7305	18	no	no	2	4.1	34.72	45.66	30.7	0.21	25.2	0.31	5.59
30	no	22.5	College/university	Vaginal delivery	1	3.13	17.5781	21	yes	no	1	1.78	43.66	46.51	30	0.19	28.5	0.27	2.41
31	1-2/week	24	College/university	Vaginal delivery	1	3.685	21.5139	11	no	no	3	7.53	56.7	42.9	30.15	0.13	27.69	0.15	1.78
32	no	26.6	College/university	Forceps delivery	1	2.895	22.5215	10	yes	yes	1	8.71	51.09	61.32	44.07	0.17	32.96	0.23	11.76
25	no	31	Primary/high school/other	Forceps delivery	1	3.005	29.6749	10	yes	no	1	5.1	37.61	39.31	15.14	0.45	17.15	0.31	1.57
28	3-5/week	21.9	College/university	Forceps delivery	2	2.26	20.3125	19	yes	no	1	7.82	83.83	92.04	64.11	0.2	55.31	0.23	9.52
31	no	24.3	College/university	Forceps delivery	1	2.88	21.0962	15	no	no	2	11.36	66.06	128.4	88.08	0.23	59.59	0.36	9.98
28	no	19.7	College/university	Forceps delivery	1	2.95	17.9687	14	no	no	1	5.53	53.26	54.6	33.92	0.28	30.22	0.22	9.46
28	<1/week(4/month)	27.1	Primary/high school/other	Forceps delivery	1	2.255	24.974	5.5	yes	no	2	11.05	7.8	20.22	2.33	0.44	4.33	0.14	4.38
24	no	28.1	Primary/high school/other	Forceps delivery	1	3.44	27.6888	19	yes	no	1	6.58	39.01	45.2	26.58	0.22	23.14	0.24	7.84
26	no	22.7	College/university	Vaginal delivery	1	2.97	18.662	19	no	no	1	2.14	38.04	45.93	27.61	0.21	23.44	0.23	1.74
36	no	24.2	Primary/high school/other	Vaginal delivery	1	4.11	28.7109	1.5	no	no	2	9.01	14.96	17.47	11.62	0.25	10.74	0.29	0.82
35	1-2/week	23.9	College/university	Vaginal delivery	1	2.81	23.5078	16	yes	yes	1	6.75	38.47	31.85	18.33	0.31	12.02	0.15	6.49
28	no	17.9	College/university	Forceps delivery	1	3.775	15.9875	19	no	no	1	8.72	33.57	30.55	18.9	0.18	14.53	0.16	9.09
32	no	21	College/university	Vaginal delivery	1	2.825	20.5611	10.5	yes	no	2	2.27	36.34	39.17	27.85	0.18	21.84	0.27	3.25
33	no	27.3	Primary/high school/other	Vaginal delivery	1	3.25	23.4221	18	yes	yes	2	4.61	15.46	19.24	12.27	0.21	12.73	0.18	2.97
32	no	24.2	College/university	Forceps delivery	1	3.75	21.3786	12.5	no	no	2	12.77	66.09	70.93	43.99	0.16	34.36	0.16	6.96
30	no	23.4	Primary/high school/other	Forceps delivery	1	3.29	20.3125	15	no	no	2	6.48	53.51	57.48	36.65	0.27	31	0.28	9.9
30	no	29.7	College/university	Forceps delivery	1	3.52	23.6244	23	no	no	1	15.51	67.22	64.23	39.55	0.28	44.12	0.25	13.29
28	no	24.9	College/university	Vaginal delivery	1	2.77	22.3081	11	no	yes	1	9.32	38.53	40.95	24.53	0.22	20.74	0.26	5.98
27	no	22.6	College/university	Forceps delivery	1	3.125	20.5191	15	no	no	1	8.33	43.03	60	40.35	0.18	37.51	0.18	6.61
32	no	28.4	College/university	Vaginal delivery	1	3.51	28.6288	3	yes	yes	2	3.43	60.48	57.41	37.06	0.26	37.42	0.2	3.39
26	no	26	College/university	Forceps delivery	1	3.88	22.5827	21	no	no	1	2.43	53.29	75.21	46.1	0.21	27.27	0.63	1.13
30	3-5/week	20.6	College/university	Forceps delivery	1	3.23	19.487	8	no	no	1	9.32	59.38	65.35	36.8	0.27	28.01	0.19	5.25
34	no	28.1	Primary/high school/other	Forceps delivery	1	3.95	28.3203	0	yes	no	2	13.99	61.67	54.52	19.84	0.35	11.44	0.37	0.44
29	no	25.7	College/university	Forceps delivery	1	3.66	22.0478	18	no	no	1	3.34	35.79	75.22	45.84	0.24	40.17	0.27	1.54
34	no	23.4	Primary/high school/other	Vaginal delivery	1	1.14	21.2084	9	no	no	2	5.36	39.69	39.83	25.37	0.24	23.75	0.16	8.55
32	no	19.6	College/university	Forceps delivery	1	2.965	18.0938	10	no	no	2	1.3	66.29	75.87	38.23	0.32	27.09	0.15	4.25
30	no	24.2	College/university	Forceps delivery	1	2.98	20.4294	19	yes	no	2	7.18	65.52	63.2	42.46	0.29	36.47	0.19	1.97
31	no	21	College/university	Vaginal delivery	1	3.5	19.0274	12.5	no	no	2	3.98	54.48	47.92	31.38	0.17	20.9	0.15	2.22
40	no	23.4	College/university	Vaginal delivery	1	2.83	20.8209	12	no	no	2	0.58	41.17	42.81	23.61	0.26	14.25	0.3	1.6
36	no	26.2	Primary/high school/other	Vaginal delivery	1	4.02	22.0517	16.5	yes	no	3	2.48	7.55	8.1	5.1	0.21	6.37	0.12	1.3
28	no	25.3	College/university	Forceps delivery	1	2.195	22.6667	11	yes	no	1	16.65	36.03	48.83	32.53	0.17	32.32	0.14	20.84
31	>5/week	24.6	College/university	Vaginal delivery	1	3.28	21.7784	21.9	no	no	1	0.89	18.8	19.01	9.24	0.32	7.66	0.16	0.59
32	no	21.9	College/university	Forceps delivery	1	2.95	20.0773	13	no	no	2	2.53	52.13	53.91	36.7	0.16	24.6	0.33	2.82
41	3-5/week	21.3	College/university	Forceps delivery	1	3.26	20.0777	10.2	yes	no	1	0.55	29.73	65.46	40.68	0.26	34.23	0.24	0.23
30	3-5/week	25.2	College/university	Forceps delivery	1	2.775	21.2306	18	yes	no	1	3.31	28.53	31.24	17.39	0.24	12.25	0.13	1.57
33	no	25.7	College/university	Vaginal delivery	1	2.89	24.3232	12	no	yes	2	4.94	51.53	58.98	38.38	0.25	23.91	0.43	0.69
44	no	23	Primary/high school/other	Forceps delivery	1	2.435	18.9745	11	no	no	1	4.81	36.44	39.96	18.9	0.45	17.69	0.24	0.81
31	no	25.8	College/university	Vaginal delivery	1	2.92	20.7967	12	no	no	1	2.47	28.24	52.97	25.34	0.36	17.34	0.35	2.48
34	no	27	College/university	Vaginal delivery	1	3.25	24.0346	20	yes	no	1	4.88	30.71	53.76	31.96	0.28	37.23	0.2	2.63
21	no	24.4	Primary/high school/other	Vaginal delivery	1	3.765	23.634	14.5	no	no	1	3.64	13.96	12.76	6.93	0.26	7.5	0.27	3.12
31	no	22.5	College/university	Vaginal delivery	1	3.79	20.3125	9	no	no	2	2.41	18.37	18.43	5.97	0.53	5.29	0.55	1.52
32	no	28.8	Primary/high school/other	Vaginal delivery	1	3.61	23.2335	22	yes	yes	3	3.32	14.49	25.76	15.3	0.26	15.65	0.25	3.54
27	no	22.4	College/university	Vaginal delivery	1	3.7	21.3839	16	no	no	2	7.07	42.19	50.03	33.24	0.29	27.41	0.18	12.52
31	>5/week	23.2	College/university	Vaginal delivery	1	3.135	22.8329	11	no	no	2	5.27	29.33	39.24	24.45	0.2	27.98	0.22	8.62
32	no	23.4	Primary/high school/other	Vaginal delivery	1	3.53	21.0303	13	no	no	2	11.04	51.7	61.24	38.24	0.22	33.42	0.2	4.04
31	no	25.5	College/university	Forceps delivery	1	3.165	22.9398	17	yes	no	1	12.84	49.37	63.18	40.92	0.22	36.71	0.33	14.01
30	>5/week	25	College/university	Vaginal delivery	1	3.06	20.5457	16	no	no	1	5.87	24.59	34.58	21.93	0.2	20.98	0.22	4.61
40	no	23.6	College/university	Forceps delivery	1	2.605	20.83	8	no	no	2	5.45	30.55	33.89	20.45	0.2	23.8	0.17	1.96
32	no	25.1	College/university	Vaginal delivery	1	3.23	23.1594	9	no	no	1	5.81	44	50.5	27.07	0.41	28.13	0.49	5.5
38	no	30.5	Primary/high school/other	Forceps delivery	1	3.8	31.2213	9	yes	no	3	0.57	46.11	62	44.5	0.14	33.13	0.3	2.83
30	no	22.3	College/university	Vaginal delivery	1	4.03	20.4284	14	yes	no	1	11.01	34.29	40.86	27.18	0.18	27.08	0.18	10.82
32	no	25.8	College/university	Forceps delivery	1	3.72	21.2279	15.5	no	no	2	4.85	29.45	33.66	19.57	0.26	18.9	0.25	4
28	no	19.4	College/university	Vaginal delivery	1	3.71	17.9089	16	no	no	1	3.08	29.38	50.99	32.93	0.15	34.52	0.16	4.4
30	no	23.8	College/university	Vaginal delivery	1	3.325	26.7698	6.5	no	no	1	9.92	30.08	33.08	20.92	0.17	17.76	0.14	7.87
27	no	24.3	College/university	Vaginal delivery	1	3.08	25.1532	8	no	no	1	12.58	58.68	59.39	30.36	0.36	25.99	0.34	10.69
34	3-5/week	24.6	College/university	Forceps delivery	1	2.92	23.8751	3	yes	yes	2	1.82	39.99	23.89	13.97	0.31	14.61	0.36	2.81
29	no	27.2	College/university	Vaginal delivery	1	3.86	24.539	14	no	no	2	1.89	64.77	66.03	41.98	0.21	40.96	0.22	1.28
29	no	22.4	College/university	Forceps delivery	1	3.52	21.6713	13	no	no	1	6.39	30.04	35.63	18.68	0.21	10.86	0.12	3.78
32	no	26.6	College/university	Vaginal delivery	1	3.03	23.4375	15	no	no	2	5.95	45.35	52.74	29.87	0.3	24.49	0.35	3.71
31	3-5/week	27.9	College/university	Vaginal delivery	1	3.16	21.7738	23	no	yes	1	4.85	31.18	31.18	19.87	0.21	15.82	0.19	2.72
36	1-2/week	23.3	College/university	Vaginal delivery	1	3.17	21.7784	9	no	yes	3	2.27	31.68	31.87	17.94	0.26	17.13	0.18	4.24
30	no	25.2	College/university	Forceps delivery	1	3.82	21.0772	19	yes	no	1	5.4	46.06	57.52	15.05	0.49	23.92	0.53	4.05
31	1-2/week	22	College/university	Vaginal delivery	1	3.065	19.8347	16	yes	yes	1	5.65	20.34	19.94	13.64	0.14	13.33	0.15	3.47
32	no	26.2	College/university	Vaginal delivery	1	3.15	22.4766	6	no	no	2	6.51	36.79	48.51	19.14	0.42	14.92	0.26	3.42
30	no	20.7	College/university	Forceps delivery	1	3.005	19.6441	13.5	no	no	1	8.06	27.83	57.54	36.21	0.24	26.7	0.21	3.5
35	<1/week(4/month)	27.5	College/university	Forceps delivery	1	3.38	25.9695	6.5	no	no	2	1.61	79.3	103.9	66.78	0.2	54.09	0.27	1.19
32	no	26.2	College/university	Vaginal delivery	1	4.66	22.4609	12.5	no	no	2	0.58	46.72	61.07	39.63	0.19	36.6	0.27	1.97
29	no	23.2	College/university	Forceps delivery	1	3.1	21.2585	12	no	no	1	17.41	51.69	70.89	44.24	0.2	41.4	0.18	16.28
32	no	21.6	College/university	Vaginal delivery	1	3.09	17.898	9	yes	yes	2	5.07	15.2	16.9	10.85	0.17	10.5	0.13	4.06
27	no	21.3	College/university	Vaginal delivery	1	3.415	18.3594	14	no	no	1	6.41	44.1	48.75	26	0.25	21.94	0.19	6.02
36	no	30.1	College/university	Forceps delivery	1	1.65	29.3848	6	no	no	1	6.53	28.14	24.7	13.52	0.18	14.14	0.14	3.81
32	no	22	College/university	Vaginal delivery	1	4.01	19.8347	12	no	no	2	5.17	53	57.37	40.39	0.15	35.4	0.22	5.25
27	no	19.9	College/university	Forceps delivery	2	1.88	20.5744	12	no	no	1	9.78	50.25	66.56	31.09	0.33	26.93	0.27	10.63
24	no	28.6	College/university	Vaginal delivery	1	3.71	30.1234	9.8	no	no	1	11.18	32.99	35.26	15.09	0.28	13.4	0.22	8.98
32	no	29.8	College/university	Forceps delivery	1	3	31.2213	3	no	no	2	8.07	50.8	61.33	43.96	0.18	40.14	0.21	5.93
33	no	22.9	College/university	Vaginal delivery	1	3.13	20.9566	9	no	no	1	1.5	23.4	25.64	11.37	0.46	10.08	0.44	1.4
34	no	23.8	College/university	Vaginal delivery	1	3.15	19.313	13	yes	yes	2	4.81	27.1	22.97	16.81	0.13	14.63	0.13	5.18
21	no	24.7	Primary/high school/other	Vaginal delivery	1	3.4	21.6413	15	yes	no	1	8.17	36.49	37.75	16.99	0.43	10.03	0.44	4.8
31	no	21.5	College/university	Vaginal delivery	1	3.46	20.0796	10	no	no	1	4.48	56.36	52.23	12.96	0.4	7.76	0.26	2.73
34	3-5/week	23.6	College/university	Vaginal delivery	1	3.6	19.8286	13	no	yes	2	2.64	44.03	56.56	35.36	0.18	36.4	0.22	1.1
30	1-2/week	23.2	College/university	Vaginal delivery	1	3.05	22.8329	7	no	yes	1	4.71	28.87	29.52	20.95	0.14	15.18	0.25	3.95
32	no	28.1	College/university	Vaginal delivery	1	2.965	24.6094	12	no	no	1	5.67	18.83	34.47	21.74	0.2	13.86	0.26	1.21
35	no	24.2	College/university	Vaginal delivery	1	2.5	22.5827	8	no	no	1	6.72	35.6	41.84	22.83	0.26	19.2	0.41	4.71
28	no	19.5	College/university	Forceps delivery	1	3.54	16.1616	16	yes	no	1	4.74	50.87	59.89	38.33	0.19	27.55	0.19	3.19
30	no	20.7	Primary/high school/other	Forceps delivery	1	2.65	18.75	14	no	no	2	10.49	39.72	48.73	29.5	0.37	36.62	0.19	9.57
33	1-2/week	22.3	College/university	Vaginal delivery	1	3	22.8659	5.5	no	no	1	6.74	43.55	39.39	24.24	0.24	18.47	0.31	6.98
38	no	23	College/university	Vaginal delivery	1	3.19	22.1893	13	no	no	2	8.62	20.08	28.11	17.78	0.33	22.7	0.26	4.03
31	no	26.7	College/university	Forceps delivery	1	3.73	21.7193	23	yes	no	1	10.31	26.18	35.37	24.95	0.13	23.79	0.16	9.81
33	1-2/week	23.7	College/university	Vaginal delivery	1	3.535	20.1562	15	yes	no	2	6.34	39.82	42.96	25.44	0.22	21.08	0.25	5.2
33	no	21.7	College/university	Vaginal delivery	1	2.78	20.9572	12	yes	yes	3	4.09	69.6	57.97	36.95	0.18	33.06	0.17	7.64
27	<1/week(4/month)	23.9	College/university	Forceps delivery	1	3.375	19.7711	17.5	no	no	1	13.97	46.34	43.9	30.07	0.16	25.54	0.11	20.39
26	no	23.8	College/university	Vaginal delivery	1	3.24	17.9687	21	yes	yes	2	5.14	31.68	40.37	27.72	0.18	23.75	0.16	3.48
34	no	30.3	Primary/high school/other	Forceps delivery	1	3.535	22.7985	20	no	no	2	6.86	23.69	14.06	8.87	0.17	12.05	0.13	8.13
35	no	20.5	College/university及以上	Vaginal delivery	1	3.1	17.6104	15	no	yes	1	1.15	13.67	15.05	9.11	0.24	7.6	0.35	1.47
35	no	20.8	Primary/high school/other	Forceps delivery	1	2.14	18.7305	12	no	no	2	1.77	33.83	34.04	22.78	0.15	18.65	0.19	2.83
26	3-5/week	33.2	College/university	Forceps delivery	1	3.98	28.8415	23	no	no	1	4.79	42.03	54.82	30.73	0.27	30.03	0.3	5.27
30	no	20.2	College/university	Forceps delivery	1	3.26	18.591	9	no	no	2	5.67	18.83	34.47	21.74	0.2	13.86	0.26	1.21
33	no	21.9	Primary/high school/other	Vaginal delivery	1	3.505	21.0828	9	yes	no	2	4.02	17.78	20.26	13.05	0.28	11.09	0.31	4.49
30	no	27.6	College/university	Forceps delivery	1	3.425	26.0375	10	no	no	1	10.55	30.7	28.2	15.34	0.18	13.68	0.12	9.69
28	no	24.6	College/university	Forceps delivery	1	3.22	21.1621	12.5	no	no	1	5.65	75.83	120.05	61.78	0.38	34.5	0.45	3.66
32	no	29	College/university	Forceps delivery	1	3.65	25.4028	20	no	no	1	7.94	48.28	49.91	26.51	0.17	26.66	0.26	4.99
33	no	22.9	College/university	Vaginal delivery	1	3.45	23.5172	3.5	no	yes	2	10.32	38.69	38.26	23.26	0.23	21.93	0.22	10.66
27	no	24.6	College/university	Vaginal delivery	1	4.18	25.4055	5	no	no	1	5.71	6.2	6.11	3.26	0.42	5.39	0.33	3.69
29	no	28.6	College/university	Vaginal delivery	1	3.3	23.3067	19.5	no	no	1	7.49	49.21	48.48	31.42	0.14	36.41	0.21	3.94
31	no	24.1	College/university	Vaginal delivery	1	3.445	24.2439	5	no	no	1	11.96	49.8	70.42	36.3	0.31	37.5	0.26	10.25
28	no	24.6	Primary/high school/other	Forceps delivery	1	3.91	20.5078	21.5	no	no	1	7.63	43.74	41.6	30.18	0.15	27.83	0.16	9.39
29	no	19.6	College/university	Forceps delivery	1	3.05	18.4773	13	no	no	1	12.51	21.15	23.88	16.05	0.17	12.5	0.1	11.37
33	no	22.5	College/university	Forceps delivery	1	3.33	20.7612	9.8	no	no	2	2.19	43.15	45.82	28.92	0.19	21.56	0.15	2.21
35	1-2/week	21.1	College/university	Vaginal delivery	1	3.425	17.6309	19	no	no	2	6.58	22.66	22.53	11.49	0.16	11.35	0.13	4.5
31	no	32.2	College/university	Vaginal delivery	1	3.475	32.9507	6.8	no	no	2	5.13	56.93	69.42	43.61	0.19	35.86	0.21	4.59
28	no	27.4	College/university	Vaginal delivery	1	3.82	23.9188	19	no	no	1	6.25	35.82	32.96	20.61	0.24	16.2	0.28	4.09
34	no	22.5	College/university	Forceps delivery	1	3.045	20.202	13	yes	no	1	13.52	22.14	17.62	11.08	0.28	9.31	0.17	8.44
29	1-2/week	23.3	College/university	Vaginal delivery	1	3.37	22.0604	9	no	no	1	7.94	48.28	49.91	26.51	0.17	26.66	0.26	4.99
29	no	24.2	College/university	Vaginal delivery	1	3.385	25.3906	5	no	no	1	5.43	22.4	20.98	12.87	0.15	8.28	0.12	2.8
34	1-2/week	25.7	College/university	Forceps delivery	1	3.435	23.5078	16	yes	no	2	7.44	63.03	64.54	38.64	0.19	36.23	0.19	4.28
26	1-2/week	20.6	College/university	Vaginal delivery	1	2.36	19.9792	6	yes	no	1	4.14	76.08	109.3	73.11	0.22	69.92	0.24	1.53
39	no	26.4	Primary/high school/other	Vaginal delivery	1	3.34	23.833	16	yes	no	1	4.89	35.84	24.68	11.61	0.32	10.45	0.12	4.64
32	<1/week(4/month)	30	College/university	Forceps delivery	1	2.855	26.4381	14	no	no	1	18.6	54.03	62.47	44.55	0.14	37.65	0.15	19.04
38	no	21.2	College/university	Vaginal delivery	1	3.715	19.8509	14	yes	yes	2	2.88	32.7	30.54	16.72	0.33	6.2	0.13	4.95
34	no	28	College/university	Forceps delivery	1	3.27	26.0375	15	no	no	2	2.57	59.74	98.48	58.81	0.22	50.93	0.21	2.73
33	no	22.5	College/university	Vaginal delivery	1	3.05	20.6131	10	yes	no	1	2.53	5.05	5.67	2.35	0.43	1.02	0.74	0.87
33	no	21.9	College/university	Forceps delivery	1	2.945	20.5389	7.5	no	no	2	6.51	71.39	67.8	18.83	0.73	13.19	0.52	10.44
28	1-2/week	26.3	Primary/high school/other	Forceps delivery	1	3.18	24.0385	12.5	no	no	1	4.76	83.69	149.34	99.86	0.17	63.89	0.51	9.04
26	<1/week(4/month)	22.7	College/university	Vaginal delivery	1	3.34	19.1111	20.3	no	no	1	7.24	32.73	43.67	28.71	0.21	24.28	0.31	6.99
29	no	23.9	College/university	Forceps delivery	1	3.52	20.0773	18	no	no	2	3.8	38.21	41.24	27.24	0.17	24.44	0.18	2.75
32	no	19	College/university	Vaginal delivery	1	2.37	17.313	8	no	no	1	5.84	61	75.31	45.05	0.26	24.13	0.42	5.77
31	no	25.4	College/university	Vaginal delivery	1	3.245	22.8516	11.5	yes	yes	1	5.92	40.65	46.28	24.91	0.37	13.99	0.16	4.32
35	no	26.5	College/university	Vaginal delivery	1	2.735	27.3437	6.2	no	no	2	1.67	8.76	10.73	6.22	0.24	3.79	0.21	1.44
26	no	21.4	College/university	Forceps delivery	1	3.55	18.1955	20	no	no	1	2.89	63.05	81.1	57.3	0.18	48.31	0.21	3.35
33	no	19.9	Primary/high school/other	Forceps delivery	1	3.52	18.3951	16.5	no	no	1	12.83	35.97	43.02	23.95	0.22	24.27	0.21	15.68
31	no	21.6	College/university	Forceps delivery	1	3.2	19.9369	12	no	no	1	6.76	23.38	37.6	25.14	0.19	17.51	0.14	2.86
27	no	23.3	College/university	Vaginal delivery	1	3.375	21.6395	12	no	no	1	1.16	70.19	75.15	42.66	0.31	26.58	0.24	1.98
29	3-5/week	25.8	Primary/high school/other	Vaginal delivery		3.7	23.4375	15	no	no	3	2.47	30.71	27.33	17.58	0.18	18.86	0.23	1.47
27	no	19.4	College/university	Vaginal delivery	1	3.31	19.7232	3	no	no	1	3.06	19.72	17.03	9.09	0.33	10.77	0.22	2.5
33	no	25.3	College/university	Vaginal delivery	1	3.335	24.5243	11	no	no	2	6.76	19.44	19.81	10.74	0.24	9.39	0.24	4.59
30	no	20.1	College/university	Forceps delivery	1	2.66	18.6966	9.5	yes	no	1	11.43	19.43	21.92	13.25	0.16	12.32	0.24	7.39
26	no	21.1	College/university	Forceps delivery	1	3.29	17.2248	17	no	no	1	5.51	37.91	48.94	32.09	0.19	30.24	0.14	1.31
34	no	22.6	College/university	Vaginal delivery	1	3.105	20.4294	14	yes	yes	3	4.24	16.75	18.69	13.21	0.18	13.45	0.17	5.21
33	no	27.5	College/university	Forceps delivery	1	3.25	27.0993	10	no	no	1	15	93.11	91.89	34.12	0.5	20.25	0.14	14.23
29	no	21.7	College/university	Forceps delivery	1	2.47	18.3655	20	no	no	1	15.98	54.63	59.3	38.83	0.18	33.56	0.13	7.67
33	no	22	College/university	Vaginal delivery	1	3.53	18.8271	15	yes	yes	2	2.79	19.8	23.53	13.87	0.26	9.68	0.34	2.15
35	3-5/week	23.5	College/university	Vaginal delivery	1	2.67	17.898	22	yes	no	1	0.9	35.58	55	35.85	0.19	27.42	0.38	1.31
35	no	23.4	College/university及以上	Vaginal delivery	1	3.565	24.4141	10.5	no	no	2	4.84	40.87	42	21.1	0.3	14.25	0.13	2.96
31	no	25	College/university	Vaginal delivery	1	3.84	22.0386	10	yes	yes	2	4.72	54.31	64.85	38.27	0.27	31.41	0.29	4.5
28	no	22.6	Primary/high school/other	Forceps delivery	1	3.905	21.3593	23	yes	yes	3	8.33	52.13	62.54	22.84	0.29	17.49	0.22	6.49
35	no	18.3	College/university	Forceps delivery	1	3.095	16.6493	14	no	no	2	6	26.62	36.15	15.51	0.34	8.87	0.12	3.08
31	no	20.7	College/university	Vaginal delivery	1	3.225	19.1406	18.5	yes	no	3	8.59	60.74	83.86	59.09	0.17	50.36	0.3	4.42
31	no	23.8	College/university	Vaginal delivery	1	3.63	19.5312	15	no	no	1	0.8	25.57	40.2	27.88	0.19	12.56	0.35	1.05
27	no	24.9	College/university	Vaginal delivery	1	3	20.5693	14.5	no	no	1	6.64	38.13	49.57	33.33	0.22	27.88	0.27	4.29
22	no	30.1	College/university	Forceps delivery	1	2.935	23.03	27.5	no	no	1	3.75	37.07	49.87	31.19	0.27	23.3	0.25	2.71
34	no	22.6	College/university	Forceps delivery	1	3.3	19.3962	15	no	no	2	7.17	55.82	72.96	39.22	0.26	23.62	0.34	5.65
32	3-5/week	23.1	College/university	Vaginal delivery	1	3.24	21.9713	8.9	no	no	1	1.21	28.99	29.67	18.44	0.2	16.02	0.21	2.76
34	no	20.4	Primary/high school/other	Forceps delivery	1	2.4	19.2277	8	yes	no	1	9.29	56.7	56.84	27.93	0.3	33.61	0.23	7.29
28	<1/week(4/month)	30.8	College/university	Forceps delivery	1	3.935	27.5873	14	yes	no	1	14.86	89.77	82.89	36.14	0.3	26.45	0.12	14.76
22	3-5/week	22.9	College/university	Forceps delivery	1	4.435	22.0386	9	yes	no	1	6.86	61.07	65.49	39.34	0.21	32.5	0.26	1.46
31	<1/week(4/month)	23.4	College/university	Forceps delivery	1	2.375	20.8325	10	yes	no	1	0.59	66.27	52.08	36.72	0.14	34.02	0.14	0.49
33	no	29.7	Primary/high school/other	Forceps delivery	1	3.27	20.2538	12.5	yes	no	2	13.65	32	33.92	24.92	0.15	26.58	0.13	15.76
32	no	25.3	College/university	Forceps delivery	1	3.055	23.3377	13	no	no	1	8.95	50.48	47.19	29.55	0.19	28.62	0.25	4.03
33	no	20.7	College/university	Vaginal delivery	1	2.795	19.9481	7	yes	no	1	4.63	54.53	58.69	37.62	0.19	35.87	0.19	6.13
28	no	24.2	Primary/high school/other	Forceps delivery	1	2.965	19.428	14.5	no	no	1	9.48	29.91	40.27	26.08	0.18	19.11	0.16	11.3
20	no	27.1	College/university	Vaginal delivery	1	3.245	20.8117	20	yes	no	1	6.52	13.17	15.27	11.18	0.13	7.16	0.16	4.75
33	no	19.9	College/university	Vaginal delivery	1	2.83	16.6016	16	no	yes	1	3.17	13.77	6.63	3.35	0.92	1.18	0.14	1.03
28	no	24.4	Primary/high school/other	Forceps delivery	1	3.21	20.5761	21	no	no	1	11	37.44	38.79	23.05	0.22	24.51	0.13	11.35
29	no	21.3	College/university	Vaginal delivery	1	3.445	20.5499	12	no	no	1	1.83	8.99	7.39	2.89	0.32	4.98	0.23	1.33
38	no	23.9	College/university	Vaginal delivery	1	2.435	19.0643	12.5	no	no	2	3.03	16.04	36.19	22.79	0.22	23.93	0.26	3.34
38	no	25.5	College/university	Vaginal delivery	1	3.575	22.3214	17	yes	yes	2	10.27	62.87	67.16	30.68	0.28	29.37	0.2	8.68
28	1-2/week	21.2	College/university	Forceps delivery	1	3.09	17.2248	21	no	no	1	7.35	74.15	74.99	47.44	0.17	41.89	0.18	3.6
28	3-5/week	24.6	College/university	Vaginal delivery	1	3.32	22.8516	13.5	no	no	1	5.57	41.65	54.57	36.79	0.2	31.36	0.16	7.93
26	no	25	College/university	Vaginal delivery	1	3.52	22.0317	15	no	no	2	3.33	39.79	46.8	32.76	0.14	25.27	0.19	3.54
34	1-2/week	21	College/university	Forceps delivery	1	3.31	19.7777	10	no	no	1	6.74	50.78	60.06	30.41	0.36	22.73	0.34	1.64
31	3-5/week	24	College/university	Forceps delivery	1	2.89	23.0332	6	no	no	1	7.69	53.1	58.79	34.2	0.21	35.39	0.26	6.47
33	no	24	College/university	Forceps delivery	1	3.65	22.2656	15	no	no	1	2.76	36.05	39.36	18.62	0.38	13.39	0.18	3.49
32	no	19.5	College/university	Vaginal delivery	1	3.57	17.5781	15	yes	yes	2	0.68	29.35	21	14.11	0.3	16.99	0.27	1.41
32	3-5/week	22.3	College/university	Forceps delivery	1	3.45	20.4491	20	yes	no	1	4.5	51.82	49.42	27.27	0.19	19.32	0.11	2.58
34	no	23.3	College/university	Forceps delivery	1	3.05	22.213	8	no	no	2	5.67	40.65	47.91	31.11	0.19	30.45	0.16	0.73
28	no	30.1	College/university	Vaginal delivery	1	2.9	19.598	28.5	no	no	1	8.01	30.19	21.66	11.98	0.2	10.78	0.12	8.36
27	no	24.4	Primary/high school/other	Vaginal delivery	1	3.48	23.1385	12.5	yes	yes	1	9.05	23.99	28.05	14.14	0.31	9.14	0.21	7.15
33	>5/week	24.8	College/university	Forceps delivery	1	3.31	21.4536	18	yes	no	1	9.04	40.3	43.56	20.56	0.16	18.36	0.11	11.02
39	>5/week	27.2	College/university	Forceps delivery	1	3.4	24.1875	12	no	yes	2	1.2	51.69	62.39	35.76	0.26	35.14	0.3	5.61
30	3-5/week	22.9	College/university	Vaginal delivery	1	3.69	19.8141	13	yes	no	1	6.4	33.99	36.08	23	0.21	21.38	0.25	3.72
29	no	25	College/university	Vaginal delivery	1	2.45	23.4375	9	no	no	1	7.43	31.79	38.93	24	0.16	22.15	0.15	7.98
21	no	21.3	College/university	Forceps delivery	1	3.42	17.5278	17	no	no	1	13.15	68.48	74.97	46	0.26	44.62	0.28	16.55
41	no	27.9	Primary/high school/other	Forceps delivery	1	3.15	0		no	no	3	7.38	22.4	31.43	20.72	0.21	23.03	0.14	4.8
33	no	25.8	College/university	Vaginal delivery	1	3.255	22.3133	12	no	yes	2	9.35	29.26	26.82	16.71	0.16	16.55	0.17	11.1
34	no	27.3	College/university	Forceps delivery	1	3.19	23.4375	14	no	no	2	5.2	59.79	64.74	40.7	0.19	38.24	0.16	6.73
33	no	26.4	College/university	Vaginal delivery	1	3.43	23.0518	13	no	yes	2	2.07	20.29	15.49	5.54	0.35	4.8	0.23	1.09
27	no	38.3	College/university	Forceps delivery	1	3.64	34.7656	5	no	no	1	3	39.71	58.05	37.45	0.22	24.93	0.38	2.13
29	3-5/week	29.3	College/university	Forceps delivery	1	3.08	24.7676	15	no	no	1	5.91	68.18	79.61	48.01	0.28	30.22	0.4	10.82
25	no	25.5	College/university	Vaginal delivery	1	2.95	21.0772	22	no	no	1	0.42	49.89	75.67	44.87	0.2	44.97	0.18	0.35
32	no	21.4	College/university	Forceps delivery	1	3.57	23.2335	10	no	yes	2	7.05	35.41	40.45	28.61	0.14	20.02	0.12	13.55
39	>5/week	24.2	College/university	Forceps delivery	2	3	24.2262	5	no	yes	2	5.54	13.7	20.27	13.73	0.17	16.67	0.14	6.76
34	no	21.6	Primary/high school/other	Vaginal delivery	1	2.66	20.0288	7	no	no	3	4.25	40.9	44.88	27.2	0.23	22.64	0.21	5.01
34	1-2/week	25.1	College/university	Forceps delivery	1	2.9	22.9398	9	no	no	1	5.03	42.8	61.41	43.5	0.22	28.78	0.23	1.15
32	3-5/week	25.2	College/university	Forceps delivery	1	3.445	20.8117	20	no	no	1	12.35	31.6	32.57	17.98	0.21	14.06	0.14	9.24
32	no	32	College/university	Vaginal delivery	1	3.64	29.5858	8	yes	no	1	7.23	34.65	41.22	21.86	0.36	12.95	0.26	5.54
30	no	23.1	College/university	Vaginal delivery	1	3.285	20.0796	14	yes	no	1	4.32	47.68	56.47	34.23	0.31	31.08	0.29	8.45
31	>5/week	23.8	College/university	Forceps delivery	1	2.905	19.9594	18	no	no	1	12.2	65.24	57.08	39.83	0.16	40.71	0.15	20.16
32	no	27.6	College/university	Forceps delivery	1	3.14	26.0375	7.6	no	no	2	7.16	45.53	57.12	38.47	0.19	39.49	0.2	7.56
31	no	32	College/university	Forceps delivery	1	3.43	32.0461	1	no	no	2	5.26	49.76	67.68	45.07	0.17	54.78	0.18	8.2
26	no	26	College/university	Vaginal delivery	1	3.33	23.6614	15	no	yes	1	4.44	24.85	34.33	22.05	0.19	21.11	0.22	1.36
27	no	20.4	Primary/high school/other	Forceps delivery	1	3.19	18.026	19	no	no	1	19.87	45.74	48.19	28.2	0.41	19.81	0.38	4.94
29	no	21.3	College/university	Vaginal delivery	1	2.71	21.9713	4	no	no	1	6.59	37.27	44.56	26.94	0.34	27.38	0.34	7.21
28	1-2/week	25.1	College/university	Vaginal delivery	1	3.475	22.1003	16	no	no	1	2.3	48.82	90.96	57.5	0.22	40.91	0.36	5.31
31	no	22	College/university	Vaginal delivery	1	3.675	19.3835	11.5	yes	yes	1	7.02	33.78	54.77	36.04	0.19	33.96	0.28	7.27
28	no	24.5	College/university	Forceps delivery	1	3.24	21.3599	15	yes	no	1	11.35	46.11	47.36	24.29	0.16	23.5	0.14	16.11
38	no	20.7	College/university	Vaginal delivery	1	3.56	20.8984	10.5	no	no	1	2.19	58.52	63.87	33.83	0.36	26.67	0.13	5.58
36	no	22.7	College/university	Forceps delivery	1	3.26	20.7031	17	no	no	2	7.95	31.27	37.25	22.17	0.24	11.84	0.31	9.35
31	no	22	College/university	Vaginal delivery	1	2.145	18.026	20.5	no	no	2	4.63	31.99	33.7	20.58	0.2	17.99	0.24	2.79
34	no	26.1	College/university	Forceps delivery	1	3.9	21.3039	19	no	no	2	14.85	43.26	29.56	17.76	0.41	12.49	0.14	3.29
29	no	22.7	College/university	Vaginal delivery	1	3.6	21.9363	10	yes	no	1	3.52	44.46	47.97	34.46	0.16	24.14	0.26	1.74
32	3-5/week	24.6	Primary/high school/other	Forceps delivery	1	3.97	20.7185	12.5	no	no	1	5.67	60.9	72.61	51.19	0.2	46.11	0.2	5.66
36	no	25.1	College/university	Vaginal delivery	1	3.78	25.1039	12	yes	yes	2	0.93	5.65	9.11	4.02	0.46	4.69	0.42	0.84
29	no	23.5	Primary/high school/other	Vaginal delivery	1	3.72	20.7008	15	no	yes	2	2.14	19.3	13.64	5.36	0.59	4.57	0.24	1.58
27	no	23.6	College/university	Forceps delivery	1	3.75	18.9745	11	no	no	1	19.42	60.19	63.44	38.92	0.17	33.09	0.16	2.27
38	>5/week	23.2	College/university	Vaginal delivery	1	2.77	20.7612	10	no	no	3	8.47	52.14	71.87	44.57	0.24	45.15	0.21	8.56
23	no	24.5	College/university	Forceps delivery	1	3.43	20.0773	21	no	no	1	3.91	39.12	53.88	33.27	0.22	20.95	0.35	3.63
32	no	22.2	College/university	Forceps delivery	1	3.405	20.8889	13	no	no	2	6.61	24.3	18.91	10.36	0.22	10.57	0.16	5.35
26	no	22.6	Primary/high school/other	Forceps delivery	1	4.005	19.4674	17	no	no	2	6.73	33.66	30.95	20.92	0.17	22.47	0.14	9.41
32	no	22.8	College/university	Forceps delivery	1	3.635	21.6311	10	no	no	2	7.95	36.16	47.44	26.63	0.33	25.05	0.31	8.48
34	no	22.5	Primary/high school/other	Forceps delivery	1	3.5	19.7711	10.5	no	no	1	9.15	33.74	47.17	31.24	0.16	30.5	0.15	11.1
31	no	20.9	College/university	Vaginal delivery	1	3.43	19.5046	11.6	no	no	1	8.44	24.58	34.22	21.69	0.17	14.83	0.15	8.48
32	no	20.7	College/university	Vaginal delivery	1	3.685	18.8189	11	yes	yes	2	0.89	38.91	49.28	34.13	0.18	26.22	0.29	0.79
27	no	21.8	College/university	Vaginal delivery	1	3.175	19.6752	12	no	no	1	4.35	49.42	58.32	30.54	0.28	22.41	0.18	1.41
28	no	25	College/university	Forceps delivery	1	3.37	23.4852	13	no	no	1	12.44	36.22	31.67	17.44	0.23	13.47	0.13	9.03
32	no	20.3	College/university	Forceps delivery	1	3.265	20.082	6	no	no	1	10	39.78	59.92	39.17	0.21	40.3	0.18	10.83
31	no	23.6	College/university	Forceps delivery	1	3.85	20.4491	15	no	no	2	13.58	60.13	64.18	42.38	0.14	39.69	0.14	13.21
33	no	22.5	College/university	Forceps delivery	1	1.43	20.0777	9.5	no	no	2	3.8	34.62	45.55	27.47	0.23	16.98	0.2	5.06
30	no	27.9	College/university	Vaginal delivery	1	3.275	27.1416	14	yes	yes	1	3.96	27.44	37.41	25.06	0.22	19.24	0.16	2.06
28	3-5/week	23.2	College/university	Forceps delivery	1	3.17	20.4491	18.5	yes	no	2	8.87	40.35	48.93	33.12	0.15	38.28	0.15	5.92
29	no	21.8	College/university	Forceps delivery	1	3.07	19.9481	12.5	no	no	2	12.9	42.05	45.16	25.92	0.24	21.3	0.21	11.64
28	no	22.5	College/university	Vaginal delivery	1	3.22	20.0773	9	no	no	1	2.02	41.22	46.1	30.33	0.2	19.96	0.19	2.28
33	3-5/week	22.5	College/university	Vaginal delivery	1	3.49	20.7612	10	no	no	1	1.12	20.76	25.79	17.7	0.14	15.1	0.17	3.13
26	no	20.5	Primary/high school/other	Vaginal delivery	1	2.85	22.3212	2.5	no	no	1	3.82	34.91	32.61	16.84	0.32	8.53	0.24	2.64
30	no	22.7	College/university	Forceps delivery	1	3.13	20.4518	10	no	no	1	12.04	31.23	46.24	34.47	0.19	40.64	0.11	14.07
28	no	23.7	College/university	Vaginal delivery	1	3.02	20.5457	13	no	no	1	1.51	16.68	19.43	13.16	0.14	10.5	0.18	2.25
31	no	26.2	College/university	Vaginal delivery	1	3.55	24.3152	8.5	yes	no	1	5.91	41.29	58.47	39.34	0.17	28.34	0.28	4.74
28	no	24.7	College/university	Forceps delivery	2	2.55/2.11	24.4561	11.5	no	no	1	11.11	60.7	65.78	46.8	0.16	41.89	0.18	7.89
30	3-5/week	27.1	Primary/high school/other	Forceps delivery	2	1.42	25.1653	9	yes	no	1	9.6	58.42	28.32	10.93	0.4	7.97	0.31	4.79
32	no	25.7	Primary/high school/other	Forceps delivery	1	3.39	20.9644	13.5	no	no	3	0.37	17.6	28.55	16.95	0.31	22.05	0.23	2.16
33	no	28	College/university	Forceps delivery	1	3	23.3333	20.5	yes	no	2	5.96	54.55	83.28	57.26	0.14	48.04	0.26	5.54
28	no	23.7	Primary/high school/other	Vaginal delivery	1	2.95	23.6832	5	yes	no	2	2.86	45.31	52.39	37.76	0.14	28.27	0.17	2.65
36	>5/week	24.8	Primary/high school/other	Forceps delivery	1	3.315	23.3091	9	no	no	2	4.86	90.08	96.68	65.11	0.15	61.26	0.2	7.55
30	no	22.6	College/university	Vaginal delivery	1	3.485	20.2848	16	yes	yes	2	2.95	31.19	32.88	23.05	0.16	17.7	0.28	3.22
36	1-2/week	28.8	Primary/high school/other	Vaginal delivery	1	3.75	24.3418	10	yes	yes	2	3.76	16.03	24.44	14.27	0.29	10.55	0.19	1.26
23	no	24.4	Primary/high school/other	Vaginal delivery	1	3.25	20.5078	17.5	no	no	2	3.3	51.55	52.9	31.79	0.23	16.3	0.34	10.97
39	no	26.1	Primary/high school/other	Forceps delivery	1	3.5	21.7738	20	no	no	2	2.62	27.7	34.8	21.44	0.18	22.71	0.14	2.47
25	no	25.6	College/university	Vaginal delivery	1	3.28	20.2848	18	no	no	1	0.91	24.81	40.37	27.35	0.24	25.49	0.19	0.74
28	3-5/week	23.7	College/university	Vaginal delivery	1	2.9	20.7008	17	yes	no	1	6.42	32.22	33.44	19	0.21	19.25	0.22	5.36
34	no	26.5	Primary/high school/other	Forceps delivery	1	3.47	23.7088	15.5	no	no	3	5.05	22.71	39.23	23.9	0.25	19.16	0.18	3.97
29	no	23.1	College/university	Vaginal delivery	1	2.755	21.3039	12	no	no	1	2.16	63.46	68.59	41.29	0.26	36.01	0.39	4.08
33	no	30.9	Primary/high school/other	Forceps delivery	1	4.385	30.9156	10	no	no	2	5.53	21.79	28.63	16.92	0.24	14.46	0.17	6.85
28	3-5/week	26.8	College/university	Vaginal delivery	1	3.4	21.4844	25	no	no	2	5.68	82.18	78.54	49.28	0.21	36.52	0.22	4.34
27	no	23.3	College/university	Vaginal delivery	1	3.3	20.8117	6	no	yes	2	12.66	20.39	21.59	14.11	0.26	14.39	0.14	12.26
31	no	20.9	College/university	Vaginal delivery	1	3.515	20.1771	8	no	no	2	2.18	23.66	27.68	17.63	0.21	14.14	0.18	2.11
30	no	24.8	College/university	Vaginal delivery	1	4.23	21.0303	20	yes	no	3	4.59	38.06	45.27	30.95	0.18	21.76	0.16	2.14
32	no	20.2	Primary/high school/other	Forceps delivery	1	2.84	17.1468	16	yes	no	1	9.48	56.02	52	27.61	0.19	24.07	0.12	9.08
37	3-5/week	27.2	College/university	Forceps delivery	1	4.08	23.939	9	yes	no	2	5.23	85.28	91	50.75	0.23	48.12	0.3	2.02
28	no	25.8	College/university	Vaginal delivery	1	3.3	21.4844	20	yes	yes	1	11.99	68.25	66.41	47.38	0.14	46.76	0.17	10.91
33	no	22.8	College/university	Vaginal delivery	1	3.62	19.2837	12.5	no	no	1	6.13	24.64	19.02	8.57	0.19	8.48	0.15	4.33
23	no	25.2	College/university	Vaginal delivery	1	3.09	18.369	28.5	no	no	1	15.18	38.71	38	24.83	0.21	21.38	0.2	12.45
31	no	25.4	College/university	Forceps delivery	1	3.17	21.4844	18	no	no	2	10.27	38.19	33.05	20.28	0.12	16.45	0.11	6.9
30	3-5/week	31.6	College/university	Forceps delivery	1	2.8	31.2452	7.5	no	no	1	11.08	77.12	79.68	51.63	0.2	49.14	0.29	8.56
31	no	24.5	Primary/high school/other	Vaginal delivery	1	3.08	23.4236	13	no	no	1	11.3	73.12	80.02	53.16	0.18	34.32	0.33	10.08
31	no	24.5	College/university	Forceps delivery	1	4.015	26.6384	3.5	no	no	1	2.26	49.12	56.48	38.75	0.18	30.85	0.18	5.67
30	no	21.9	College/university	Forceps delivery	1	2.485	20.4467	7	no	no	1	7.73	41.51	43.73	28.93	0.24	28.37	0.17	9.42
33	no	24.6	College/university	Forceps delivery	1	2.97	19.0443	18.5	no	no	2	17.11	55.65	57.09	36.74	0.22	35.25	0.22	14.31
37	no	24.6	College/university	Forceps delivery	1	3.06	21.4109	19	no	no	2	8.94	50.63	60.19	39.19	0.17	27.49	0.18	11.56
35	no	22	College/university	Vaginal delivery	1	2.94	19.2277	10	no	yes	2	4.77	44.11	41.23	17.72	0.21	17.28	0.14	6.51
36	>5/week	20.6	College/university	Forceps delivery	1	3.155	19.313	15	no	no	1	1.68	39.89	54.98	38.68	0.15	34.58	0.14	5.04
33	no	26.3	Primary/high school/other	Forceps delivery	1	3.86	22.3133	16.7	no	no	1	5.06	49.29	43.51	13.13	0.4	12.19	0.3	3.2
34	3-5/week	24.6	College/university	Forceps delivery	1	2.66	23.1247	9	yes	no	1	4.02	33.06	33.96	21.53	0.18	28.9	0.16	3.83
33	no	22.3	College/university	Vaginal delivery	1	2.69	17.0392	10.5	yes	yes	1	6.76	38.44	51.74	35.3	0.18	30.05	0.25	3.64
27	no	28.3	Primary/high school/other	Vaginal delivery	1	3.6	24.4141	15	yes	yes	2	2.15	26.68	26.47	17.85	0.22	23.23	0.14	1.3
28	no	23.2	Primary/high school/other	Forceps delivery	1	3.64	24.0346	10	no	no	2	7.04	60.23	70.85	38.78	0.3	31.34	0.22	2.8
32	no	28	College/university	Forceps delivery	1	3.53	22.0317	19	yes	no	2	6.9	49.92	40.8	16.9	0.35	11.15	0.12	5.36
33	no	24	College/university	Forceps delivery	1	3.215	24.4444	7	yes	no	2	2	33.36	52.22	29.89	0.25	23.64	0.3	3.97
31	>5/week	22	College/university	Vaginal delivery	1	2.91	19.1327	12	no	no	1	3.61	65.24	65	40.16	0.27	37.4	0.21	7.04
33	<1/week(4/month)	29.7	College/university	Vaginal delivery	1	3.59	30.4878	8	yes	yes	1	5.08	57.2	59.86	37.1	0.28	29.86	0.39	4.56
31	no	20.1	College/university	Vaginal delivery	1	3.32	20.1172	5.5	no	no	1	7.11	47.54	44.34	30.62	0.16	20.18	0.16	7.4
30	no	22.3	College/university	Forceps delivery	1	3.205	23.7332	7.5	no	no	1	8.49	45.27	79.11	56.38	0.2	54.16	0.17	14.76
35	no	21.9	College/university	Forceps delivery	1	2.6	19.5312	11	yes	no	2	11.56	39.05	42.93	27.07	0.17	20.33	0.17	9.37
